# Supplementary material for: Long non-coding RNA histone deacetylase 4 antisense RNA 1 (HDAC4-AS1) inhibits HDAC4 expression in human ARPE-19 cells with hypoxic stress
Source: Bioengineered. 2021 May 30;12(1):2228–37. doi: 10.1080/21655979.2021.1933821 (PMC8806694; doi:10.1080/21655979.2021.1933821)
Supplement: Supplemental Material [file KBIE_A_1933821_SM2119.zip]

Archive with 3 entries (2 files):
- Supplementary/
- Supplementary/Supplementary table 1.docx
- Supplementary/Supplementary Table 2.docx
